# Supplementary material for: EURO-WABB: an EU rare diseases registry for Wolfram syndrome, Alström syndrome and Bardet-Biedl syndrome
Source: BMC Pediatr. 2013 Aug 27;13:130. doi: 10.1186/1471-2431-13-130 (PMC3765797; doi:10.1186/1471-2431-13-130)
Supplement: Additional file 1 — List of data fields in core and extended datasets. [file 1471-2431-13-130-S1.xlsx]

## Sheet: Core Dataset
Field	Values	Notes
Referring physician eurowabb code	List of registered physician
Patient No	numerical	Autogenerated on entry of record
European Registry (EURO-WABB) Patient Consent	Yes or No or Withdrawn?	Yes (specify multiple choices from drop down list for: assent of child; consent of patient; consent of parent/guardian; consent of next of kin; consent of consultee); No (in which case cannot enter data); Withdrawn and locked.
Date of Euro-WABB Patient Consent	Date
Data Sharing Consents (other than EURO-WABB)	Yes or No or Withdrawn?	Drop down list: National registry; European registry other than EURO-WABB; non-European registry
Date of completion of record	Date- automatically populated with the current date	Autogenerated on entry of record
Physician diagnosis	Wolfram, Alstrom, Bardet-Biedl, Wolcott-Rallison, Thiamin responsive megaloblastic anaemia deafness and diabetes, other, not known
Free text if physician diagnosis is 'other'	Text
Date of diagnosis	Date
Gender	Male or Female
DOB	Date
Age when record completed	numeric value	Automatically calculates
Deceased	Yes or No
Date of death	Date
Other family member affected?	Yes or No or Not Known
Family Member Registry ID(s)
Eye involvement	Optic atrophy (H47.2); Hereditary retinal dystrophy (H35.5), Other, No involvement, Not known	Multiple selections possible
Age of onset of symptoms	numeric age value years
Deafness	Sensorineural hearing loss (H90.5); Conductive hearing loss (H90.2); mixed conductive and sensorineural heaering loss (H90.8); other; no involvement; not known	Multiple selections possible
Age of onset of symptoms	numeric age value yrs
Diabetes mellitus	Unspecified diabetes mellitus (E14); Impaired glucose tolerance (R73.0); other; no involvement; not known
Age of onset of symptoms	numeric age value
Age resolved (if applicable)	numerical age value
Diabetes insipidus	Diabetes Insipidus (E23.2); no involvement; not known
Age of onset of symptoms	numeric age value
History of obesity	Obesity unspecified (E66.9) Yes;No;Not Known
Age of onset of symptoms	numeric age value
History of heart disease in childhood	Cardiomyopathy, unspecified (I42.9);other;No;Not Known
Age of onset of symptoms	numeric age value
Age resolved (if applicable)	numerical age value
History of Liver Involvement	Hepatic Failure (K72.9); Fatty (change of) liver (K76.0); other; no involvement; not known
Age of onset of symptoms	numeric age value
Genito-urinary Disorders	Polycystic kidneys, unspecified (Q61.3); flaccid neuropathic bladder, not elsewhere specified (N31.2); chronic renal failure (N18.9); other;no involvement; not known.
Age of onset of symptoms	numeric age value	Cystic kidneys default value of 0
Neurological involvement	Degenerative disease of nervous system, unspecified (G31.9); other;no ; not known
Age of onset of symptoms	numeric age value
Psychological Health Involvement	Unspecified organic personality and behavioural disorder due to brain disease, damage and dysfunction (F07.9); Unspecified mental retardation (F79); no; other; not known	Includes mild or moderate learning difficulties
Age of onset of symptoms	Numeric age value
History of polydactyly	Polydactyly (Q69.9); no; not known
Other major diagnostic symptom not covered by above options	Yes or no
Free field text if physician checks 'yes'
Molecular diagnosis made?	Yes / No / Not Known
Gene	Select Gene	Drop down list showing all mutations listed on LOVD database with option of entering an unlisted mutation.
Allele 1	Nucleotide change or amino acid change	Free text field
Allele 2	Nucleotide change or amino acid change	Free text field
Allele 3	Nucleotide change or amino acid change	Free text field

## Sheet: Extended Dataset
Grouping	Subgrouping	Field	Values	Notes
Demographics	Demographics	Ethnicity	A1: British / A2: French / A3: Spanish / A4: Italian / A5: Polish / A6: Estonian / A7: German / A8: Danish / A9: Romanian / A10: Turkish / A11: Portugese / A12: Belgian / A13: Netherlands / A14: Luxembourg / A15: Austrian / A16: Latvian / A17: Lithuanian / A18: Norwegian / A19: Swedish / A20: Finnish / A21: Hungarian / A22: Serbian / A23: Greek / A24: Albanian / A25: Czech Republic / A26: Slovak …
Baseline Data	Baseline Data	Age when record completed	Calculate to year & month from current date and DOB	Autocalculated
Family History	Family History	Other family member affected?	Yes / No / Not Known	Autocompleted from Core Dataset entry
Family History	Parental History	Are parents related?	Yes/ No / Not Known
Family History	Parental History	Nature of relationship	First cousins (2 grandparents related); First cousins (all 4 grandparents related); uncle/niece relation; relation in more distant ancestor/ unknown but parents come from same village
Family History	Parental History	Maternal year of birth	Year	To allow for possibility of future request for prenatal diagnosis
Family History	Parental History	Biological parent?	Biological mother; biological father; no; not known (if no, then dont need rest of boxes relating to biological parent only)	I suggest have set of boxes for biological mother, and set for biological father
Family History	Parental History	Deceased	Yes / No / Not Known
Family History	Parental History	Age at death	YY
Family History	Parental History	Cause of death	[Free Text]
Family History	Parental History	Parent health	Healthy; core dataset symptom; other illness	Drop-down list of the core dataset ICD10 codes with the relevant descriptions beside.
Family History	Parental History	Parent health: core dataset symptom	Drop-down list of the core dataset ICD10 codes with the relevant descriptions beside.	Multiple selections enabled
Family History	Parental History	Parent health: other illness	[Free Text]
Family History	Sibling and or biological children	date of birth	DD/MM/YY	Up to 12 siblings and up to 5 children
Family History	Sibling and or biological children	gender	Male / Female
Family History	Sibling and or biological children	nature of relationship	Full Sibling / Half Sibling / Step Sibling	If step sibing, then no further information needed
Family History	Sibling and or biological children	Same diagnosis made as in index case above?	Yes / No / Not Known
Family History	Sibling and or biological children	Patient number if Known		If 'yes' for sibling/biological children
Family History	Sibling and or biological children	Sibling health	Healthy / core dataset symptom / other illness	Drop-down list of the core dataset ICD10 codes with the relevant descriptions beside.
Family History	Sibling and or biological children	Sibling health: core dataset symptom	Drop-down list of the core dataset ICD10 codes with the relevant descriptions beside.
Family History	Sibling and or biological children	Sibling health; 'other' illness	[Free Text]
Family History	Other Family	Relevant illnesses in other family members (grandparents, uncles, aunts, cousins?	Yes / No / Not Known	Up to 5 other family members
Family History	Other Family	[if yes, then the following options]	Healthy / core dataset symptom / other illness
Family History	Other Family	Other Family' health: core dataset symptom	Drop-down list of the core dataset ICD10 codes with the relevant descriptions beside.	Multiple selections enabled
Family History	Other Family	Other Family' health: 'other' illness	[Free Text]
Medical History	Vision	Eye involvement	Optic atrophy (H47.2); Hereditary retinal dystrophy (H35.5), Other, No involvement, Not known	Autocompleted from Core Dataset entry
Medical History	Vision	Age of onset of symptoms	numeric age value	Autocompleted from Core Dataset entry
Medical History	Vision	Visual acuity	(H54.0) Blindness Both Eyes, (H54.1) Blindness one eye low vision other eye, (H54.2) Low vision both eyes	With link: http://apps.who.int/classifications/apps/icd/icd10online/
Medical History	Vision	Optic atrophy (H47.2)	Yes / No	Autocompleted from Core Dataset entry
Medical History	Vision	Optic atrophy (H47.2) age at diagnosis	Numerical age value
Medical History	Vision	Retinal dystrophy (H35.5)		Autocompleted from Core Dataset entry
Medical History	Vision	Retinal dystrophy (H35.5) age at diagnosis	Numerical age value
Medical History	Vision	Type of dystrophy	[Free Text]
Medical History	Vision	Macular degeneration (H35.3)	Yes / No / Not Known
Medical History	Vision	age at diagnosis	Numerical age value
Medical History	Vision	Cataract, unspecified (H26.9)	Yes / No / Not Known
Medical History	Vision	age at diagnosis	Numerical age value
Medical History	Vision	Glaucoma, unspecified (H40.9)	Yes / No / Not Known
Medical History	Vision	age at diagnosis	Numerical age value
Medical History	Vision	Strabismus, unspecified (H50.9)	Yes / No / Not Known
Medical History	Vision	age at diagnosis	Numerical age value
Medical History	Vision	(H53.5) Colour Vision Deficiencies - includes colour blindness	Yes / No / Not Known
Medical History	Vision	(H53.6) Night Blindness	Yes / No / Not Known
Medical History	Vision	photophobia (H53.1)	Yes / No / Not Known
Medical History	Vision	(H55) Nystagmus and/or other irregular eye movements	Yes / No / Not Known
Medical History	Vision	date of most recent visual function tests	DD/MM/YY	Accept YY only if full date not available
Medical History	Vision	Reduced Visual acuity	Yes / No / Not Known	if yes, open box for date of examination, then right and left eyes
Medical History	Vision	right eye	[numerical value e.g. 6/60; ranges 0-60/0-60]; then also options of: 'No perception of Light (NPL) / Perception of Light (PL) / Hand Movements (HM) / Counting Fingers (CF)'
Medical History	Vision	left eye	[numerical value e.g. 6/60; ranges 0-60/0-60]; then also options of: 'No perception of Light (NPL) / Perception of Light (PL) / Hand Movements (HM) / Counting Fingers (CF)'
Medical History	Vision	Visual fields	Yes / No / Not Known	if yes, open box for date of examination, then right and left eyes
Medical History	Vision	right eye	normal / reduced peripheral fields only / reduced peripheral and central fields
Medical History	Vision	left eye	normal / reduced peripheral fields only / reduced peripheral and central fields
Medical History	Vision	Scotoma (H53.4) right eye	Yes / No / Not Known
Medical History	Vision	Scotoma (H53.4) left eye	Yes / No / Not Known
Medical History	Vision	ERG	Yes / No / Not Known
Medical History	Vision	date of test	DD/MM/YY	Accept YY only if full date not available
Medical History	Vision	right eye	[Free Text]
Medical History	Vision	left eye	[Free Text]
Medical History	Vision	VEP	Yes / No / Not Known
Medical History	Vision	date of test	DD/MM/YY	Accept YY only if full date not available
Medical History	Vision	right eye	[Free Text]
Medical History	Vision	left eye	[Free Text]
Medical History	Vision	Other visual function test	Yes / No / Not Known	Up to 3 additional visual function tests
Medical History	Vision	date of test	DD/MM/YY
Medical History	Vision	name of test	[Free Text]
Medical History	Vision	result	[Free Text]
Medical History	Hearing	Deafness	Sensorineural hearing loss (H90.5); Conductive hearing loss (H90.2); mixed conductive and sensorineural hearing loss (H90.8); other; no involvement; not known	Autocompleted from Core Dataset entry
Medical History	Hearing	Age of onset of symptoms	numeric age value	Autocompleted from Core Dataset entry
Medical History	Hearing	Hearing loss right ear	Yes / No / Not Known	If yes, opens box for high frequency or low frequency or all frequencies or not known
Medical History	Hearing	Hearing loss high or low frequency (H91.9)	High Frequency; Low Frequency; All Frequencies; Not known
Medical History	Hearing	Hearing loss left ear	Yes / No / Not Known	If yes, opens box for high frequency or low frequency or all frequencies or not known
Medical History	Hearing	Hearing loss high or low frequency (H91.9)	High Frequency; Low Frequency; All Frequencies; Not known
Medical History	Hearing	Chronic mucoid otitis media (Recurrent Glue ear) (H65.3)	Yes / No / Not Known
Medical History	Hearing	Audiogram	Yes / No / Not Known	If yes opens box for date the most recent audiogram was performed and box for result
Medical History	Hearing	Date of most recent audiogram	DD/MM/YY
Medical History	Hearing	result	[Free Text]
Medical History	Hearing	Brain stem auditory evoked potentials	Yes / No / Not Known	If yes, opens box for date the most recent test done, and box for result (free field text)
Medical History	Hearing	Date of most recent test	DD/MM/YY
Medical History	Hearing	result	[Free Text]
Medical History	Hearing	Oto-acoustic emissions	Yes / No / Not Known	If yes, opens box for date the most recent test done, and box for result (free field text)
Medical History	Hearing	Date of most recent test	DD/MM/YY
Medical History	Hearing	result	[Free Text]
Medical History	Hearing	Other auditory function test	Yes / No / Not Known	Up to 3 additional visual function tests?
Medical History	Hearing	date of test	DD/MM/YY
Medical History	Hearing	name of test	[Free Text]
Medical History	Hearing	result	[Free Text]
Medical History	Endocrinology & Metabolism	Diabetes mellitus	Unspecified diabetes mellitus (E14); Impaired glucose tolerance (R73.0); other; no involvement; not known	Autocompleted from Core Dataset entry
Medical History	Endocrinology & Metabolism	Diabetes mellitus: 'other'	[Free Text]	Autocompleted from Core Dataset entry
Medical History	Endocrinology & Metabolism	Age of onset of symptoms	numeric age value
Medical History	Endocrinology & Metabolism	Age resolved (if applicable)	numeric age value
Medical History	Endocrinology & Metabolism	Symptoms at diagnosis	(R63.1) Polydipsia, (R35) Polyuria, (N48.1) Balanoposthitis, (B37.9) Candidiasis, unspecified, (R63.4) Abnormal weight loss, (E14.1) Unspecified diabetes mellitus with ketoacidosis; no symptoms; not known	Only if has positive diagnosis for one of the diabetes categories
Medical History	Endocrinology & Metabolism	Type of diabetes	Juvenile onset and/or insulin dependent diabetes (ICD E10); type 2 diabetes and/or non-insulin dependent (E11); impaired glucose tolerance (R73.0)
Medical History	Endocrinology & Metabolism	Acanthosis nigricans(L83) present?	Yes / No / Not Known
Medical History	Endocrinology & Metabolism	Type 1 diabetes autoantibody tests (if performed)	Positive / Negative / Not Done / Not Known
Medical History	Endocrinology & Metabolism	Blood glucose tests used to make diagnosis Result 1: Sample	Capillary sample / Venous sample
Medical History	Endocrinology & Metabolism	Type	Random / Fasting
Medical History	Endocrinology & Metabolism	Value	numerical value	11-500
Medical History	Endocrinology & Metabolism	Units	mmol/L; mg/dl
Medical History	Endocrinology & Metabolism	Date of test	DD/MM/YY
Medical History	Endocrinology & Metabolism	Blood glucose tests used to make diagnosis Result 2: Sample	Capillary sample / Venous sample	Only if field 92 (symptoms at diagnosis) checks as no symptoms
Medical History	Endocrinology & Metabolism	Type	Random / Fasting
Medical History	Endocrinology & Metabolism	Value	numerical value	11-500
Medical History	Endocrinology & Metabolism	Units	mmol/L; mg/dl
Medical History	Endocrinology & Metabolism	Date of test	DD/MM/YY
Medical History	Endocrinology & Metabolism	HbA1c	Type of test value would be HbA1c
Medical History	Endocrinology & Metabolism	Value	numerical value	4.7-140
Medical History	Endocrinology & Metabolism	Units	mmol/L; %
Medical History	Endocrinology & Metabolism	Date of test	DD/MM/YY
Medical History	Endocrinology & Metabolism	Insulin measurement type	Random (post prandial); Fasting; not done
Medical History	Endocrinology & Metabolism	Value	numerical value	5-600
Medical History	Endocrinology & Metabolism	Units	mmol/L; mIU/L; Other
Medical History	Endocrinology & Metabolism	Other	[Free Text]
Medical History	Endocrinology & Metabolism	Date of test	DD/MM/YY
Medical History	Endocrinology & Metabolism	C-peptide measurement type	Random (post prandial) / Fasting / Not Done
Medical History	Endocrinology & Metabolism	Type	Random / Fasting
Medical History	Endocrinology & Metabolism	Value	numerical value	5-600
Medical History	Endocrinology & Metabolism	Units	mmol/L; mIU/L; Other
Medical History	Endocrinology & Metabolism	Other	[Free Text]
Medical History	Endocrinology & Metabolism	Date of test	DD/MM/YY
Medical History	Endocrinology & Metabolism	severe hypoglycemia (with impaired consciousness) (E16.2)	Yes / No / Not Known
Medical History	Endocrinology & Metabolism	If yes, frequency	once a week or more; once a month or more; once every 6 months or more ; once a year or more; not in last year.
Medical History	Endocrinology & Metabolism	severe hyperglycemia (unspecified diabetes mellitus with ketoacidosis) E14.1	Yes / No / Not Known
Medical History	Endocrinology & Metabolism	If yes, frequency	once a month or more; once every 6 months or more; at least once in the past year; not in past year.
Medical History	Endocrinology & Metabolism	Diabetes insipidus (E23.2)	Yes / No / Not Known	Autocompleted from Core Dataset entry
Medical History	Endocrinology & Metabolism	Diabetes insipidus (E23.2) age of onset	numeric age value	Autocompleted from Core Dataset entry
Medical History	Endocrinology & Metabolism	Method of diagnosis	Water deprivation test / Early morning paired urine and blood samples
Medical History	Endocrinology & Metabolism	Fasting blood sodium result value	numerical value (3 digits); has to be in mmol/L e.g. 115-175	Part of diagnostic test for diabetes insipidus
Medical History	Endocrinology & Metabolism	Fasting blood osmolarity	numerical value to 3 digits; units have to be mOsmol/L e.g. 245-480	Part of diagnostic test for diabetes insipidus
Medical History	Endocrinology & Metabolism	Fasting Urine Sodium result value	numerical value to 3 digits; units have to be mmol/L e.g. 5-145	Part of diagnostic test for diabetes insipidus
Medical History	Endocrinology & Metabolism	Fasting urine osmolarity	numerical value to 3 digits; units have to be mOsmol/L e.g. 80-1100	Part of diagnostic test for diabetes insipidus
Medical History	Endocrinology & Metabolism	Units	mOsmol/L	Part of diagnostic test for diabetes insipidus
Medical History	Endocrinology & Metabolism	Date of Test	DD/MM/YY
Medical History	Endocrinology & Metabolism	FSH	Unstimulated / Not done
Medical History	Endocrinology & Metabolism	Units	[Free Text]	0.5-75
Medical History	Endocrinology & Metabolism	Date Performed	DD/MM/YY
Medical History	Endocrinology & Metabolism	normal range for your lab	[Free Text]
Medical History	Endocrinology & Metabolism	Luteinising hormone	Unstimulated / Not done
Medical History	Endocrinology & Metabolism	Units	[Free Text]
Medical History	Endocrinology & Metabolism	Date Performed	DD/MM/YY
Medical History	Endocrinology & Metabolism	normal range for your lab	[Free Text]
Medical History	Endocrinology & Metabolism	Testosterone	Unstimulated / Not done	e.g. 0.1-30
Medical History	Endocrinology & Metabolism	Units	[Free Text]
Medical History	Endocrinology & Metabolism	Date Performed	DD/MM/YY
Medical History	Endocrinology & Metabolism	normal range for your lab	[Free Text]
Medical History	Endocrinology & Metabolism	Oestradiol	baseline / not measured	e.g. 0.1-300
Medical History	Endocrinology & Metabolism	Units	[Free Text]
Medical History	Endocrinology & Metabolism	Date Performed	DD/MM/YY
Medical History	Endocrinology & Metabolism	normal range for your lab	[Free Text]
Medical History	Endocrinology & Metabolism	Androstenedione	baseline / not measured	e.g. Up to 30
Medical History	Endocrinology & Metabolism	Most recent measure	[Free Text]
Medical History	Endocrinology & Metabolism	Units	[Free Text]
Medical History	Endocrinology & Metabolism	Date Performed	DD/MM/YY
Medical History	Endocrinology & Metabolism	normal range for your lab	[Free Text]
Medical History	Endocrinology & Metabolism	Dehydroepiandrosterone (DHEA)	baseline / not measured
Medical History	Endocrinology & Metabolism	Most recent measure	[Free Text]	e.g. Up to 30
Medical History	Endocrinology & Metabolism	Units	[Free Text]
Medical History	Endocrinology & Metabolism	Date Performed	DD/MM/YY
Medical History	Endocrinology & Metabolism	normal range for your lab	[Free Text]
Medical History	Endocrinology & Metabolism	Dehydroepiandrosterone sulphate (DHEA-S)	baseline / not measured
Medical History	Endocrinology & Metabolism	Most recent measure	[Free Text]	e.g. Up to 30
Medical History	Endocrinology & Metabolism	Units	[Free Text]
Medical History	Endocrinology & Metabolism	Date Performed	DD/MM/YY
Medical History	Endocrinology & Metabolism	normal range for your lab	[Free Text]
Medical History	Endocrinology & Metabolism	For females only: Menarche	Yes / No / Not Known
Medical History	Endocrinology & Metabolism	Date of menarche	DD/MM/YY	Accept YY only if full date not available
Medical History	Endocrinology & Metabolism	Menstrual disturbance	Yes / No / Not Known
Medical History	Endocrinology & Metabolism	Type of Menstrual disturbance	amenorrhoea, unspecified (N91.2); oligomenorrhoea unspecified (N91.5); dysmenorrhoea, unspecified (N94.6); menorrhagia (N92.0).
Medical History	Endocrinology & Metabolism	Delayed puberty (E30.0)	Yes / No / Not Known
Medical History	Endocrinology & Metabolism	Pelvic ultrasound?	Yes / Not Done / Not Known
Medical History	Endocrinology & Metabolism	date of Pelvic ultrasound	DD/MM/YY
Medical History	Endocrinology & Metabolism	result	[Free Text]
Medical History	Endocrinology & Metabolism	Diagnosis of polycystic ovarian syndrome (E28.2)?	Yes / No / Not Known
Medical History	Endocrinology & Metabolism	Short stature (E43.3)?	Yes / No / Not Known
Medical History	Endocrinology & Metabolism	Current height in cm	numerical value in cm, 50-210
Medical History	Endocrinology & Metabolism	Date of last measurement	DD/MM/YY
Medical History	Endocrinology & Metabolism	Growth hormone stimulation test?	Yes / No / Not Known
Medical History	Endocrinology & Metabolism	Date of test	DD/MM/YY
Medical History	Endocrinology & Metabolism	name of test	[Free Text]
Medical History	Endocrinology & Metabolism	result of peak growth hormone measurement	numerical value
Medical History	Endocrinology & Metabolism	Units	[Free Text]	0-36
Medical History	Endocrinology & Metabolism	Normal lower limit for your lab	numerical value
Medical History	Endocrinology & Metabolism	Thyroid function test	Yes / No / Not Known	If yes then next fields for results
Medical History	Endocrinology & Metabolism	Date of most recent results for TSH	DD/MM/YY
Medical History	Endocrinology & Metabolism	result for TSH	numerical value	0.1-200
Medical History	Endocrinology & Metabolism	units	[Free Text]
Medical History	Endocrinology & Metabolism	normal range for your lab	[Free Text]
Medical History	Endocrinology & Metabolism	FT4	numerical value	.2-48
Medical History	Endocrinology & Metabolism	Units	[Free Text]
Medical History	Endocrinology & Metabolism	normal range for your lab	[Free Text]
Medical History	Endocrinology & Metabolism	Diagnosis of thyroid disease	Underactive (E03.9); overactive (E05.9); nontoxic goitre, unspecified (E04.9); thyroid nodule (E04.1); no thyroid disease
Medical History	Endocrinology & Metabolism	date of first diagnosis	DD/MM/YY	Accept YY only if full date not available
Medical History	Endocrinology & Metabolism	History of obesity	Obesity unspecified (E66.9) Yes;No;Not Known	Autocompleted from Core Dataset entry
Medical History	Endocrinology & Metabolism	Age of onset of symptoms	numeric age value	Autocompleted from Core Dataset entry
Medical History	Endocrinology & Metabolism	Current weight	numerical value, Kg
Medical History	Endocrinology & Metabolism	date of measurement	DD/MM/YY
Medical History	Endocrinology & Metabolism	Current BMI	numerical value in kg/m2, derived from other collected data
Medical History	Endocrinology & Metabolism	Lipodystrophy	Yes / No / Not Known	E88.1
Medical History	Endocrinology & Metabolism	Lipodystrophy Distribution	[Free Text]
Medical History	Endocrinology & Metabolism	Genital abnormalities	Yes / No / Not Known
Medical History	Endocrinology & Metabolism	type	small penis (N48.9); small testes (N50.9); undescended testes (Q53.9); absent testes (Q55.0); hypospadius (Q54.9); other
Medical History	Endocrinology & Metabolism	other detail	[Free Text]
Medical History	Endocrinology & Metabolism	HDL Cholesterol	Random; Fasting; not done; not known
Medical History	Endocrinology & Metabolism	Result in mmol/L	numerical	0-11
Medical History	Endocrinology & Metabolism	Normal range	[Free Text]
Medical History	Endocrinology & Metabolism	LDL Cholesterol	Random / Fasting / Not Done / Not Known
Medical History	Endocrinology & Metabolism	Result in mmol/L	numerical
Medical History	Endocrinology & Metabolism	Normal range	[Free Text]	0-11
Medical History	Endocrinology & Metabolism	Triglycerides	Random / Fasting / Not Done / Not Known
Medical History	Endocrinology & Metabolism	Result in mmol/L	numerical	0-30
Medical History	Endocrinology & Metabolism	Normal range	[Free Text]
Medical History	Endocrinology & Metabolism	Total Cholesterol	Random, fasting, not done, notknown	0-11
Medical History	Endocrinology & Metabolism	Result in mmol/L	numerical
Medical History	Endocrinology & Metabolism	Normal range	[Free Text]
Medical History	Heart	History of heart disease in childhood	Cardiomyopathy, unspecified (I42.9);other;No;Not Known	Autocompleted from Core Dataset entry
Medical History	Heart	Age of onset of symptoms	numeric age value
Medical History	Heart	Age resolved (if applicable)	numerical age value
Medical History	Heart	Congenital heart malformation (Q24.9)	yes, no, not known
Medical History	Heart	Name of abnormality	[Free Text]
Medical History	Heart	Cardiac Rhythm problems (Conduction disorder, unspecified I45.9)	Yes / No / Not Known
Medical History	Heart	Name of abnormality	[Free Text]
Medical History	Heart	Ischemic heart disease (I24.9)	disabled if age < 16yr; yes/no. If yes opens box for age at diagnosis
Medical History	Heart	age at diagnosis	numerical age
Medical History	Heart	Hypertension (I15.9)	Yes / No / Not Known
Medical History	Heart	age at diagnosis	numerical age
Medical History	Heart	Current blood pressure	single measurement; ambulatory; not done; not known
Medical History	Heart	Systolic value	Numerical
Medical History	Heart	Diastolic value	Numerical
Medical History	Heart	Date of last measurement	DD/MM/YY
Medical History	Heart	ECG	Yes / No / Not Known
Medical History	Heart	Date of last measurement	DD/MM/YY
Medical History	Heart	result	[Free Text]
Medical History	Heart	Echocardiogram	Yes / No / Not Known
Medical History	Heart	Date of last measurement	DD/MM/YY
Medical History	Heart	result	[Free Text]
Medical History	Heart	Cardiac MRI	Yes / No / Not Known
Medical History	Heart	Date of last measurement	DD/MM/YY
Medical History	Heart	result	[Free Text]
Medical History	Heart	Other cardiac function test	[Free Text]
Medical History	Heart		[Free Text]
Medical History	Heart	date of test	DD/MM/YY
Medical History	Hepatic	History of Liver Involvement	Hepatic Failure (K72.9); Fatty (change of) liver (K76.0); other; no involvement; not known	Autocompleted from Core Dataset entry
Medical History	Hepatic	Age of onset of symptoms	numeric age value	Autocompleted from Core Dataset entry
Medical History	Hepatic	Hepatomegaly (R16.0)	Yes / No / Not Known
Medical History	Hepatic	Splenomegaly (R16.1)	Yes / No / Not Known
Medical History	Hepatic	Hepatic fibrosis (K74.0)	Yes / No / Not Known
Medical History	Hepatic	age at diagnosis	numerical age
Medical History	Hepatic	cirrhosis (K74.6)	Yes / No / Not Known
Medical History	Hepatic	age at diagnosis	numeric age value
Medical History	Hepatic	cholestasis (jaundice) (K71.0)	Yes / No / Not Known
Medical History	Hepatic	portal hypertension (K76.6)	Yes / No / Not Known
Medical History	Hepatic	age at diagnosis	numeric age value
Medical History	Hepatic	oesophageal varices (I85.0)	Yes / No / Not Known
Medical History	Hepatic	age at diagnosis	numeric age value
Medical History	Hepatic	Liver biopsy?	Yes / No / Not Known
Medical History	Hepatic	date of biopsy	DD/MM/YY
Medical History	Hepatic	description	[Free Text]
Medical History	Hepatic	Liver function tests: ALT	Yes / No / Not Known
Medical History	Hepatic	date of most recent measurement	DD/MM/YY
Medical History	Hepatic	value	numeric age value	15-4000
Medical History	Hepatic	units	[Free Text]
Medical History	Hepatic	Liver function tests: AST	Yes / No / Not Known
Medical History	Hepatic	date of most recent measurement	DD/MM/YY
Medical History	Hepatic	value	numeric age value	15-4000
Medical History	Hepatic	units	[Free Text]
Medical History	Hepatic	Liver function tests: gamma-GT	Yes / No / Not Known
Medical History	Hepatic	date of most recent measurement	DD/MM/YY
Medical History	Hepatic	value	numeric age value	5-500
Medical History	Hepatic	units	[Free Text]
Medical History	Hepatic	Liver function tests: bilirubin	Yes / No / Not Known
Medical History	Hepatic	date of most recent measurement	DD/MM/YY
Medical History	Hepatic	value	numeric age value	5-400
Medical History	Hepatic	units	[Free Text]
Medical History	Hepatic	Liver function tests: Fibrotest	Yes / No / Not Known	Up to 100
Medical History	Hepatic	date of most recent measurement	DD/MM/YY
Medical History	Hepatic	value	numeric age value
Medical History	Hepatic	units	[Free Text]
Medical History	Hepatic	Liver function tests: other	Yes / No / Not Known
Medical History	Hepatic	Name of test	[Free Text]
Medical History	Hepatic	Value	[Free Text]
Medical History	Hepatic	Units	[Free Text]
Medical History	Hepatic	Normal range	[Free Text]
Medical History	Renal & Urological	Genito-urinary Disorders	Polycystic kidneys, unspecified (Q61.3); flaccid neuropathic bladder, not elsewhere specified (N31.2); chronic renal failure (N18.9); other;no involvement; not known.	Autocompleted from Core Dataset entry
Medical History	Renal & Urological	Age of onset of symptoms	numeric age value	Autocompleted from Core Dataset entry
Medical History	Renal & Urological	Other renal tract abnormalities	Yes / No / Not Known
Medical History	Renal & Urological	Description (if yes above)	[Free Text]
Medical History	Renal & Urological	Urinary difficulties?	Yes / No / Not Known
Medical History	Renal & Urological	If yes, options:	Dysuria (R30); Urinary retention (R33); Enuresis (R32); Stress incontinence (N39.3); other specified urinary incontinence (including overflow, reflux, urge (N39.4))
Medical History	Renal & Urological	If yes, age of onset	YY
Medical History	Renal & Urological	Urinary tract infection (N39.0) in last year ?	Yes / No / Not Known
Medical History	Renal & Urological	Renal biopsy?	Yes / No / Not Known
Medical History	Renal & Urological	date of biopsy	DD/MM/YY
Medical History	Renal & Urological	description	[Free Text]
Medical History	Renal & Urological	Renal ultrasound?	Yes / No / Not Known
Medical History	Renal & Urological	date of scan	DD/MM/YY
Medical History	Renal & Urological	description	[Free Text]
Medical History	Renal & Urological	Urodynamic bladder function tests?	Yes / No / Not Known
Medical History	Renal & Urological	Date of test	DD/MM/YY
Medical History	Renal & Urological	description	[Free Text]
Medical History	Renal & Urological	Other renal function test	[Free Text]
Medical History	Renal & Urological	Result	[Free Text]
Medical History	Renal & Urological	Date of test	DD/MM/YY
Medical History	Renal & Urological	Normal range	[Free Text]
Medical History	Gastrointestinal	Congenital gastrointestinal tract abnormality?	Yes / No / Not Known
Medical History	Gastrointestinal	type (if yes to above)	[Free Text]
Medical History	Gastrointestinal	description if other	[Free Text]
Medical History	Gastrointestinal	Current Constipation (K59.0)	Yes / No / Not Known
Medical History	Gastrointestinal	Current Diarrhoea (K52.9)	Yes / No / Not Known
Medical History	Gastrointestinal	Current Gastritis (K29.7) with or 'without' haemorrhage	Yes / No / Not Known
Medical History	Gastrointestinal	Difficulty swallowing (dysphagia) (R13)	Yes / No / Not Known
Medical History	Gastrointestinal	age of onset	numeric age value
Medical History	Gastrointestinal	Description of symptoms	[Free Text]
Medical History	Gastrointestinal	Video-fluoroscopy test performed?	Yes / No / Not Known
Medical History	Gastrointestinal	date	DD/MM/YY
Medical History	Gastrointestinal	description of result	[Free Text]
Medical History	Respiratory	recurrent lower respiratory tract Infections (J22)?	yes/no/NK; if yes then number per year; age when started
Medical History	Respiratory	number per year	numeric
Medical History	Respiratory	age when started	numeric age value
Medical History	Respiratory	sleep apnoeas (G47.3)	Yes / No / Not Known
Medical History	Respiratory	age at diagnosis	numeric age value
Medical History	Respiratory	Other	Yes / No / Not Known
Medical History	Respiratory	age at diagnosis	numeric age value
Medical History	Respiratory	description	[Free Text]
Medical History	Respiratory	Chest X-ray	Yes / No / Not Known
Medical History	Respiratory	If yes, then date of most recent	DD/MM/YY
Medical History	Respiratory	If yes, then report	[Free Text]
Medical History	Neurological	Neurological involvement	Degenerative disease of nervous system, unspecified (G31.9); other;no ; not known	Autocompleted from Core Dataset entry
Medical History	Neurological	Age of onset of symptoms	numeric age value	Autocompleted from Core Dataset entry
Medical History	Neurological	Epilepsy (G40.9)	Yes / No / Not Known
Medical History	Neurological	Age of onset	numeric age value
Medical History	Neurological	type	[Free Text]
Medical History	Neurological	Cerebellar involvement	Yes / No / Not Known
Medical History	Neurological	Age of onset	numeric age value
Medical History	Neurological	type	ataxia (G11.9); nystagmus (H55); dysarthria (R47.1); other
Medical History	Neurological	if selects 'other'	[Free Text]
Medical History	Neurological	Brainstem involvement	Yes / No / Not Known
Medical History	Neurological	Age of onset	numeric age value
Medical History	Neurological	Type	sleep apnoeas (G47.3); dysphagia (R13); dysarthria (R47.1)
Medical History	Neurological	Motor system	Yes / No / Not Known
Medical History	Neurological	Age of onset	numeric age value
Medical History	Neurological	Type	hemiparesis, proximal weakness, distal weakness; affecting primarily upper limbs, lower limbs or both
Medical History	Neurological	Sensory system	Yes / No / Not Known
Medical History	Neurological	Age of onset	numeric age value
Medical History	Neurological	Type	reduced touch, reduced pin prick, reduced vibration, reduced proprioception, hemihypoesthesis (reduced sensitivity on one side of the body); glove and/or stocking hypoesthesis (reduced sensitivity in glove and stocking distribution)
Medical History	Neurological	Pyramidal system	areflexia, hyporeflexia (R29.2), Extensor plantar reflexes, muscle fasciculation, increased muscle tone (spasticity), decreased muscle tone.
Medical History	Neurological	Cranial nerve involvement other than optic or auditory nerves?	Yes / No / Not Known
Medical History	Neurological	Age of onset	numeric age value
Medical History	Neurological	description	[Free Text]
Medical History	Neurological	Autonomic system involvement?	Yes / No / Not Known
Medical History	Neurological	Age of onset	numeric age value
Medical History	Neurological	type	neuropathic bladder (N31.2); dysphagia; syncope (fainting) (R55); orthostatic low blood pressure (I95.1); unstable body temperature (No ICD10 code for this); other (free field text for description)
Medical History	Neurological	other description	[Free Text]
Medical History	Neurological	Other symptom	Yes / No / Not Known
Medical History	Neurological	Age of onset	numeric age value
Medical History	Neurological	other description	[Free Text]
Medical History	Neurological	Autonomic function tests undertaken?	Yes / No / Not Known
Medical History	Neurological	date of test	DD/MM/YY
Medical History	Neurological	description	[Free Text]
Medical History	Neurological	Electromyogram test?	Yes / No / Not Known
Medical History	Neurological	date of test	DD/MM/YY
Medical History	Neurological	results	[Free Text]
Medical History	Neurological	Brain MRI?	Yes / No / Not Known
Medical History	Neurological	date of test	DD/MM/YY
Medical History	Neurological	result	atrophy of optic nerves (H47.2), atrophy of infundibulum (R90.8); atrophy of cerebral hemispheres (R90.8); atrophy of cerebellum (R90.8), atrophy of brainstem (R90.8); basal ganglia involvement (G23.9); cortical abnormalities (R90.8), white matter involvement (R90.8), absence of normal T1 signal in posterior pituitary (R90.8);
Medical History	Neurological	further detail	[Free Text]
Medical History	Psychological Health Involvement	Psychological Health Involvement	Unspecified organic personality and behavioural disorder due to brain disease, damage and dysfunction (F07.9); Unspecified mental retardation (F79); no; other; not known	Autocompleted from Core Dataset entry
Medical History	Psychological Health Involvement	Age of onset of symptoms	numeric age value	Autocompleted from Core Dataset entry
Medical History	Psychological Health Involvement	Cognitive impairment	options: mild learning difficulty (F70); moderate mental retardation (F71); severe mental retardation (F72); regression of skills; Short term memory loss; early onset dementia (F03)
Medical History	Psychological Health Involvement	age for regression and onset of dementia	numeric age value
Medical History	Psychological Health Involvement	Behaviour disorder?	Yes / No / Not Known
Medical History	Psychological Health Involvement	Age of onset	numeric age value
Medical History	Psychological Health Involvement	Description	free text
Medical History	Psychological Health Involvement	Anxiety (F06.4)	yes/no/not known; if yes then age of onset
Medical History	Psychological Health Involvement	Age of onset	numeric age value
Medical History	Psychological Health Involvement	Depression (F32.9)	Yes / No / Not Known
Medical History	Psychological Health Involvement	Age of onset	numeric age value
Medical History	Psychological Health Involvement	Psychosis (F39)	Yes / No / Not Known
Medical History	Psychological Health Involvement	Age of onset	numeric age value
Medical History	Psychological Health Involvement	Autistic spectrum disorder (F84)	Yes / No / Not Known
Medical History	Psychological Health Involvement	Age of onset	numeric age value
Medical History	Musculoskeletal	Any bone or joint problems?	Yes / No / Not Known
Medical History	Musculoskeletal	Kyphoscoliosis (M41.1)	Yes / No / Not Known
Medical History	Musculoskeletal	age at diagnosis	numeric age value
Medical History	Musculoskeletal	Enthesitis (painful tendon insertions) (M77.9)	Yes / No / Not Known
Medical History	Musculoskeletal	age at diagnosis	numeric age value
Medical History	Unusual Physical Features	Polydactyly (Q69)	Yes / No / Not Known
Medical History	Unusual Physical Features	Syndactyly (Q70)	Yes / No / Not Known
Medical History	Unusual Physical Features	Deep set eyes	Yes / No / Not Known
Medical History	Unusual Physical Features	Buffalo hump	Yes / No / Not Known
Medical History	Unusual Physical Features	dental abnormalities	Yes / No / Not Known
Medical History	Unusual Physical Features	high arched palate	Yes / No / Not Known
Medical History	Unusual Physical Features	thin/ falling out hair	Yes / No / Not Known
Medical History	Unusual Physical Features	Other unusual physical features	Yes / No / Not Known
Medical History	Unusual Physical Features	If yes, then:	[Free Text]
Medical History	Molecular Diagnosis	Molecular diagnosis made?	Yes / No / Not Known	Autocompleted from Core Dataset entry
Medical History	Molecular Diagnosis	Gene	options: ALMS1, WFS1, CISD2, BBS1, BBS2, BBS3, BBS4, BBS5, MKKS, BBS7, TTC8, BBS9, BBS10, TRIM32, BBS12, MKS1, CEP290, SLC19A2, EIF2AK3, mitochondrial gene (free text to describe), Other (free field to describe)	Autocompleted from Core Dataset entry
Medical History	Molecular Diagnosis	Allele 1	Nucleotide change (alphanumeric), amino acid change (alphanumeric), description (nonsense, missense, frameshift, insertion, deletion, splice site, promoter, other (free field to describe)	Autocompleted from Core Dataset entry
Medical History	Molecular Diagnosis	Allele 2	Nucleotide change (alphanumeric), amino acid change (alphanumeric), description (nonsense, missense, frameshift, insertion, deletion, splice site, promoter, other (free field to describe)	Autocompleted from Core Dataset entry
Medical History	Molecular Diagnosis	Additional change (for tri-allelic inheritance)	Nucleotide change (alphanumeric), amino acid change (alphanumeric), description (nonsense, missense, frameshift, insertion, deletion, splice site, promoter, other (free field to describe)	Autocompleted from Core Dataset entry
Medical History	Tissue or DNA samples stored		yes/no; if yes, date of storage, then options DNA, lymphocytes, whole blood, urine, skin, other (free field text to describe)
